# Supplementary material for: Recovery of Dissolved Hydrogen Sulfide from Various Wastewater Streams Using Membranes and Other Relevant Techniques: A Review
Source: Membranes (Basel). 2023 Jul 5;13(7):646. doi: 10.3390/membranes13070646 (PMC10385389; doi:10.3390/membranes13070646)
Supplement: Supplementary file 1 [file membranes-13-00646-s001.zip]

Archive with 1 entries (1 files):
- membranes-2458022-supplementary.pdf
